# Supplementary material for: Antibiotic prophylaxis for percutaneous renal biopsy: study protocol for a prospective randomized trial
Source: Trials. 2022 Aug 11;23:646. doi: 10.1186/s13063-022-06618-w (PMC9367118; doi:10.1186/s13063-022-06618-w)
Supplement: Supplementary file 1 — Additional file 1. [file 13063_2022_6618_MOESM1_ESM.xlsx]

## Sheet: Sheet1
Baseline visit Screening Informed consent Urinalysis (WBC) Randomization
Group A: antibiotic prophylaxis	Group B: no antibiotic prophylaxis
Prebiopsy Blood chemistry (WBC, CRP, Cr)	Prebiopsy Blood chemistry (WBC, CPR, Cr)
1 day postbiopsy Blood chemistry (WBC, CRP, Cr) Urinalysis (WBC)	1 day postbiopsy Blood chemistry (WBC, CRP, Cr) Urinalysis (WBC)
3 or 4 days postbiopsy Blood chemistry (WBC, CRP, Cr) Urinalysis (WBC) Urine culture	3 or 4 days postbiopsy Blood chemistry (WBC, CRP, Cr) Urinalysis (WBC) Urine culture
Observation for 30 days postbiopsy Pyelonephritis Puncture site infection Other infection	Observation for 30 days postbiopsy Pyelonephritis Puncture site infection Other infection
WBC: white blood count, CRP: C-reactive protein, Cr: Creatinine
